# Supplementary material for: Small Molecule Inhibitors of MERTK and FLT3 Induce Cell Cycle Arrest in Human CD8+ T Cells
Source: Vaccines (Basel). 2021 Nov 8;9(11):1294. doi: 10.3390/vaccines9111294 (PMC8617686; doi:10.3390/vaccines9111294)
Supplement: Supplementary file 1 [file vaccines-09-01294-s001.zip]

Archive with 1 entries (1 files):
- vaccines-1419837-supplementary.pdf
